# Supplementary material for: Vitamin D modulation of brain-gut-virome disorder caused by polystyrene nanoplastics exposure in zebrafish (Danio rerio)
Source: Microbiome. 2023 Nov 27;11:266. doi: 10.1186/s40168-023-01680-1 (PMC10680193; doi:10.1186/s40168-023-01680-1)
Supplement: Supplementary file 3 — Additional file 2. [file 40168_2023_1680_MOESM2_ESM.xlsx]

## Sheet: Brain
	Number of PS-NPs		BSI		Number of entries to the top		Latency to entry the top half		Active time		Distance moved		Average velocity		Average acceleration		5-HT		DABA		DA		Cortisol		Oxytocin		SOD
0-1	0	0-1	1.68269	0-1	8	0-1	216	0-1	44.8729	0-1	1805.73	0-1	16.3102	0-1	443.845	0-1	17.7068	0-1	4.52217	0-1	9.87674	0-1	32.5248	0-1	3.24659	0-1	107.303
0-2	0	0-2	1.46699	0-2	11	0-2	204	0-2	33.1101	0-2	2093.51	0-2	33.9524	0-2	866.911	0-2	15.3822	0-2	4.79346	0-2	9.26044	0-2	21.1779	0-2	2.60788	0-2	103.841
0-3	0	0-3	1.73053	0-3	15	0-3	105	0-3	15.5788	0-3	1627.2	0-3	42.2796	0-3	1066.68	0-3	16.4555	0-3	5.09688	0-3	9.49901	0-3	26.8544	0-3	2.78526	0-3	105.762
0+1	0	0-4	1.44766	0-4	9	0-4	56	0-4	26.5809	0-4	2128.34	0-4	24.461	0-4	639.709	0+1	18.3141	0+1	5.02299	0+1	11.3082	0+1	19.2468	0+1	2.93854	0+1	108.149
0+2	0	0-5	1.39211	0-5	7	0-5	102	0-5	18.9959	0-5	1449.27	0-5	51.1272	0-5	1319.07	0+2	17.5812	0+2	5.48276	0+2	10.5726	0+2	26.5747	0+2	2.80961	0+2	110.267
0+3	0	0-6	1.89155	0+1	10	0+1	107	0-6	51.3153	0-6	2784.59	0-6	26.9944	0-6	621.735	0+3	19.9634	0+3	5.31034	0+3	10.2744	0+3	30.5469	0+3	2.20765	0+3	108.112
15-1	1	0-7	1.59787	0+2	8	0+2	127	0+1	9.79219	0+1	1273.5	0+1	34.1859	0+1	978.728	15-1	13.9162	15-1	3.71271	15-1	7.05396	15-1	32.6429	15-1	2.28187	15-1	133.781
15-2	2	0-8	1.96335	0+3	8	0+3	218	0+2	41.9266	0+2	824.445	0+2	87.8969	0+2	1976.26	15-2	10.4346	15-2	4.00493	15-2	5.85089	15-2	44.5795	15-2	2.57665	15-2	121.512
15-3	2	0+1	1.60367	0+4	6	0+4	106	0+3	64.131	0+3	826.155	0+3	27.7954	0+3	756.273	15-3	10.4084	15-3	3.55337	15-3	8.44533	15-3	41.2649	15-3	2.31265	15-3	116.806
15+1	1	0+2	1.64577	0+5	9	0+5	204	0+4	36.1834	0+4	2449.82	0+4	36.5703	0+4	1024.67	15+1	11.2461	15+1	3.73399	15+1	9.24056	15+1	40.2573	15+1	2.26678	15+1	88.1267
15+2	1	0+3	1.25899	15-1	2	15-1	222	0+5	34.4634	0+5	899.828	0+5	25.98	0+5	634.142	15+2	11.4031	15+2	3.88998	15+2	7.25197	15+2	41.2397	15+2	2.52635	15+2	117.291
15+3	2	0+4	1.86667	15-2	4	15-2	188	0+6	15.3678	0+6	1420.3	0+6	24.4279	0+6	652.568	15+3	12.0314	15+3	3.79967	15+3	6.95427	15+3	31.2486	15+3	3.21659	15+3	93.3095
150-1	2	0+5	1.74263	15-3	1	15-3	210	15-1	6.75607	15-1	90.6151	15-1	14.8665	15-1	98.9595	150-1	12.7906	150-1	3.97209	150-1	8.22664	150-1	22.1678	150-1	2.15633	150-1	122.555
150-2	2	0+6	1.99147	15-4	5	15-4	198	15-2	3.22239	15-2	649.976	15-2	32.7193	15-2	899.553	150-2	12.3455	150-2	3.56158	150-2	8.00795	150-2	30.5289	150-2	2.25003	150-2	141.637
150-3	1	0+7	2.21169	15-5	2	15-5	326	15-3	7.92343	15-3	640.824	15-3	21.0367	15-3	608.747	150-3	14.2304	150-3	3.98851	150-3	9.79722	150-3	33.2549	150-3	2.14572	150-3	148.793
150+1	2	0+8	1.17371	15+1	6	15+1	192	15-4	4.42417	15-4	611.734	15-4	29.2093	15-4	748.954	150+1	19.0995	150+1	3.95567	150+1	9.35984	150+1	30.5296	150+1	2.13649	150+1	99.4294
150+2	1	15-1	1.85185	15+2	5	15+2	264	15-5	1.58181	15-5	377.338	15-5	3.78906	15-5	1023.45	150+2	23.4712	150+2	3.54516	150+2	8.84294	150+2	16.5092	150+2	2.36245	150+2	111.493
150+3	1	15-2	1.52284	15+3	4	15+3	184	15-6	1.78594	15-6	215.401	15-6	29.5148	15-6	780.217	150+3	18.1832	150+3	4.1186	150+3	9.3002	150+3	28.2658	150+3	2.26444	150+3	103.826
		15-3	2.00334	15+4	10	15+4	191	15+1	45.0241	15+1	365.467	15+1	18.9861	15+1	578.376
		15-4	1.56971	15+5	8	15+5	262	15+2	41.8511	15+2	289.4	15+2	76.7575	15+2	1806.51
		15-5	2.6455	150-1	4	150-1	206	15+3	6.53924	15+3	1057.39	15+3	24.4072	15+3	659.825
		15-6	1.875	150-2	1	150-2	358	15+4	33.074	15+4	1060.83	15+4	13.7185	15+4	428.325
		15-7	1.71875	150-3	2	150-3	172	15+5	3.67342	15+5	333.312	15+5	42.956	15+5	1023.66
		15-8	1.66147	150-4	1	150-4	253	15+6	3.17818	15+6	2174.05	15+6	88.6019	15+6	1882.59
		15+1	2.19058	150-5	1	150-5	322	150-1	12.3509	150-1	363.679	150-1	7.73891	150-1	229.964
		15+2	2.07668	150+1	2	150+1	158	150-2	14.9825	150-2	715.909	150-2	12.6337	150-2	391
		15+3	1.67742	150+2	5	150+2	165	150-3	0.950284	150-3	160.709	150-3	8.27924	150-3	235.248
		15+4	2.36439	150+3	3	150+3	214	150-4	14.9358	150-4	920.664	150-4	34.7756	150-4	924.516
		15+5	1.21951	150+4	2	150+4	233	150-5	5.04306	150-5	448.629	150-5	23.2563	150-5	552.061
		15+6	2.02156	150+5	6	150+5	60	150-6	6.34574	150-6	850.363	150-6	5.56212	150-6	156.688
		15+7	2.18103					150+1	23.5844	150+1	843.651	150+1	30.2217	150+1	787.193
		15+8	1.61893					150+2	43.187	150+2	1457.58	150+2	10.3164	150+2	315.826
		150-1	1.81378					150+3	25.8551	150+3	783.035	150+3	8.0567	150+3	773.77
		150-2	1.64069					150+4	35.2837	150+4	765.406	150+4	29.79	150+4	259.279
		150-3	1.88889					150+5	26.3501	150+5	3633.34	150+5	16.7458	150+5	426.542
		150-4	1.94301					150+6	77.6975	150+6	1112.92	150+6	15.2181	150+6	409.589
		150-5	2.56798
		150-6	1.80723
		150-7	2.41935
		150-8	1.88383
		150+1	2.38806
		150+2	2.31548
		150+3	2.20588
		150+4	1.64706
		150+5	1.90058
		150+6	1.96078
		150+7	1.76274
		150+8	1.84332

## Sheet: Intestine
	Number of PS-NPs		ISI		K		Food intake		SOD		MDA		IgM		DAO		IL-6		IL-1b		nf-kb		tjp2a		tjp2b		cyp1a1		cyp1b1
0-1	0	0-1	4.38972	0-1	0.758778	0-1	0.626396	0-1	186.738	0-1	4.54094	0-1	0.429173	0-1	2.62686	0-1	1	0-1	1	0-1	1	0-1	1	0-1	1	0-1	1	0-1	1
0-2	0	0-2	3.84615	0-2	0.800573	0-2	0.677453	0-2	183.423	0-2	6.81834	0-2	0.345304	0-2	1.06822	0-2	0.957	0-2	0.964	0-2	0.828	0-2	0.957	0-2	0.964	0-2	0.828	0-2	0.856
0-3	0	0-3	5.86797	0-3	0.89112	0-3	0.815245	0-3	179.653	0-3	2.99314	0-3	0.454242	0-3	2.8858	0-3	1.045	0-3	1.035	0-3	1.207	0-3	1.045	0-3	1.035	0-3	1.207	0-3	1.385
0+1	0	0-4	4.07911	0-4	0.884268	0+1	0.447065	0+1	161.865	0+1	4.69956	0+1	0.374749	0+1	1.16443	0+1	1.234	0+1	0.712	0+1	1.209	0+1	0.639	0+1	1.083	0+1	1.265	0+1	1.662
0+2	0	0-5	4.23163	0-5	0.870303	0+2	0.610794	0+2	122.854	0+2	2.0712	0+2	0.406833	0+2	5.69853	0+2	1.098	0+2	0.702	0+2	1.16	0+2	0.429	0+2	0.925	0+2	1.125	0+2	1.325
0+3	0	0-6	4.40835	0-6	0.825597	0+3	0.77862	0+3	198.869	0+3	2.72016	0+3	0.3667	0+3	5.4691	0+3	1.452	0+3	0.725	0+3	1.261	0+3	1.125	0+3	1.152	0+3	1.302	0+3	2.156
15-1	5	0-7	4.53972	0-7	0.770077	15-1	0.648256	15-1	266.935	15-1	13.4366	15-1	0.330485	15-1	11.1276	15-1	0.177	15-1	1.737	15-1	1.225	15-1	1.785	15-1	1.462	15-1	2.78	15-1	8.341
15-2	6	0-8	4.58115	0-8	0.744282	15-2	0.685576	15-2	240.569	15-2	11.3905	15-2	0.256662	15-2	9.71161	15-2	0.134	15-2	1.529	15-2	0.998	15-2	1.529	15-2	1.256	15-2	2.426	15-2	6.358
15-3	6	0+1	5.18639	0+1	0.843276	15-3	0.77618	15-3	241.682	15-3	9.25865	15-3	0.314856	15-3	13.4822	15-3	0.233	15-3	1.962	15-3	1.503	15-3	2.192	15-3	1.869	15-3	3.289	15-3	11.254
15+1	2	0+2	3.9185	0+2	0.889473	15+1	0.701531	15+1	167.429	15+1	7.72778	15+1	0.451913	15+1	2.52141	15+1	0.808	15+1	0.125	15+1	1.335	15+1	0.231	15+1	0.176	15+1	0.54	15+1	1.415
15+2	2	0+3	5.86667	0+3	0.838262	15+2	0.641071	15+2	159.378	15+2	2.79979	15+2	0.385178	15+2	5.68847	15+2	0.523	15+2	0.114	15+2	1.306	15+2	0.09	15+2	0.158	15+2	0.501	15+2	1.229
15+3	3	0+4	4.82574	0+4	0.897696	15+3	0.75845	15+3	165.857	15+3	2.98782	15+3	0.285877	15+3	5.53301	15+3	1.249	15+3	0.138	15+3	1.362	15+3	0.59	15+3	0.215	15+3	0.628	15+3	1.63
150-1	7	0+5	5.84362	0+5	0.788993	150-1	0.413558	150-1	246.77	150-1	4.95669	150-1	0.26572	150-1	9.56892	150-1	0.158	150-1	0.205	150-1	3.687	150-1	0.089	150-1	0.202	150-1	0.17	150-1	1.947
150-2	8	0+6	4.55192	0+6	0.884186	150-2	0.725669	150-2	296.444	150-2	3.00281	150-2	0.251286	150-2	11.6489	150-2	0.147	150-2	0.152	150-2	3.257	150-2	0.023	150-2	0.071	150-2	0.097	150-2	1.426
150-3	8	0+7	4.73934	0+7	0.85236	150-3	0.65116	150-3	256.797	150-3	2.87945	150-3	0.294065	150-3	13.5682	150-3	0.171	150-3	0.286	150-3	3.854	150-3	0.349	150-3	0.574	150-3	0.298	150-3	3.648
150+1	3	0+8	4.46009	0+8	0.887396	150+1	0.547002	150+1	206.484	150+1	5.42902	150+1	0.356586	150+1	4.0215	150+1	0.581	150+1	1.105	150+1	0.814	150+1	0.044	150+1	0.16	150+1	1.057	150+1	0.361
150+2	4	15-1	4.97076	15-1	0.879562	150+2	0.603372	150+2	253.074	150+2	6.25944	150+2	0.523351	150+2	7.51293	150+2	0.474	150+2	1.021	150+2	0.478	150+2	0.035	150+2	0.064	150+2	0.836	150+2	0.331
150+3	4	15-2	4.31472	15-2	0.833966	150+3	0.800997	150+3	286.514	150+3	4.10069	150+3	0.45719	150+3	9.46768	150+3	0.712	150+3	1.296	150+3	1.383	150+3	0.054	150+3	0.401	150+3	1.336	150+3	0.394
		15-3	5.13447	15-3	0.881574
		15-4	4.41441	15-4	0.867063
		15-5	5.11464	15-5	0.826652
		15-6	4.5	15-6	0.813888
		15-7	4.21875	15-7	0.860585
		15-8	5.60748	15-8	0.804461
		15+1	4.38116	15+1	0.786347
		15+2	3.83387	15+2	0.857145
		15+3	5.93548	15+3	0.792967
		15+4	5.86592	15+4	0.824849
		15+5	5.39084	15+5	0.870212
		15+6	5.47945	15+6	0.851009
		15+7	6.5666	15+7	0.778884
		15+8	5.65693	15+8	0.795696
		150-1	6.16687	150-1	0.806867
		150-2	4.758	150-2	0.888503
		150-3	5.58767	150-3	0.780051
		150-4	5.49451	150-4	0.758081
		150-5	5.22222	150-5	0.859971
		150-6	5.28701	150-6	0.888316
		150-7	5.87349	150-7	0.912639
		150-8	6.90738	150-8	0.851906
		150+1	4.77612	150+1	0.852406
		150+2	4.63097	150+2	0.871109
		150+3	4.85294	150+3	0.856565
		150+4	4.82456	150+4	0.851021
		150+5	4.82655	150+5	0.894822
		150+6	5.69948	150+6	0.924757
		150+7	5.87558	150+7	0.912069
		150+8	5.08475	150+8	0.909056

## Sheet: Serum
	D-LA
0-1	170.733
0-2	192.955
0-3	152.766
0-4	194.846
0+1	204.303
0+2	213.759
0+3	248.747
0+4	206.667
15-1	75.6974
15-2	53.948
15-3	60.5674
15-4	48.2742
15+1	49.6927
15+2	41.182
15+3	61.9858
15+4	71.9149
150-1	162.695
150-2	137.636
150-3	178.771
150-4	149.456
150+1	51.5839
150+2	37.8723
150+3	44.9645
150+4	39.2908

## Sheet: Virus abundance
	Other	AF191073	KM209255	DAC81289	KT319643	DAC81707	DAC81386	DAC81262	DAC81291	KT319615	DAC80300
0-1	0.691555	0.0257647	0.0475813	0.0192763	0.00463748	0.0462434	0.0538727	0.0277058	0.0568152	0.00328317	0.0232654
0-2	0.901398	0.0516792	0.0304582	0.00031045	0.00997557	0.00020727	0.00032327	0.00088983	0.00105681	0.00347416	0.00022711
0-3	0.927968	0.0473843	0.0178022	8.392e-05	0.00424517	0	9.375e-05	5.928e-05	0.00018767	0.00217532	0
0+1	0.902201	0.040274	0.0261132	0.00260302	0.010027	0.00198754	0.00298776	0.00278919	0.00168347	0.0064037	0.00293028
0+2	0.813395	0.0274642	0.10106	0.00755014	0.0163897	0.00471347	0.00528653	0	0.0143123	0.00982808	0
0+3	0.767776	0.0263289	0.0827264	0.0228649	0.0296364	0.00579057	0.00709031	0.010686	0.00555147	0.0289406	0.0126081
15-1	0.824473	0.0331296	0.014647	0	0.126206	0.00027596	0	0	0	0.00126803	0
15-2	0.877576	0.0392756	0.0132503	0	0.0499113	3.153e-05	0.00022909	0.00014586	0.00011305	0.0194672	0
15-3	0.911531	0.0477192	0.024115	0	0.00890842	0	0	0.00060693	0.00213782	0.00498174	0
15+1	0.732391	0.0828726	0.0478406	0.00618272	0.0411846	0.00553827	0.00466222	0.00982791	0.00625321	0.063247	0
15+2	0.885735	0.0554115	0.0360345	0	0.0112608	0	0	0	0.00080738	0.0107509	0
15+3	0.831969	0.0653003	0.00498398	0.00650969	0.0300056	0.00773025	0.00096628	0.0238519	0.0151045	0.0135788	0
150-1	0.677922	0.00861724	0.0565111	0.0576283	0.00072413	0.0330151	0.0624682	0.0645682	0.00696725	0.0005224	0.0310565
150-2	0.819684	0.0412852	0.0335301	0.0240318	0.00501713	0.0111793	0.012287	0.0301442	0.0104497	0.00055151	0.0118401
150-3	0.761818	0.0741985	0.0287928	0.0128331	0.00410658	0.0697653	0.017453	0.0265061	0	0.00452658	0
150+1	0.475958	0.00281548	0.0048395	0.168163	0.0063186	0.0536887	0.074396	0.0516646	0.10272	0.0014272	0.0580092
150+2	0.722226	0.0271483	0.0239991	0.0633602	0.0184472	0.0392758	0.0370934	0.0296505	0.0180775	0	0.020722
150+3	0.836636	0.0425616	0.0216563	0.0246555	0.0113251	0.0158714	0.00633056	0.00381403	0.0270031	0.00099539	0.0091508

## Sheet: Bacterial abundance
	Other	Paracoccus	Mycobacterium	Exiguobacterium	Chryseobacterium	Aeromonas	Bacillus	Pseudomonas	Rhodobacter	Shinella	Cedecea
0-1	39.7689	19.9352	0.08191	1.55035	0.002112	29.5634	0.41912	1.73014	5.69422	1.25459	0
0-2	35.5768	44.5303	0.093597	3.93329	0.00037	0.44911	0.019046	0.834855	9.07026	5.49178	0.000574
0-3	38.6008	40.4053	0.022948	2.12332	0	0.480379	0.010868	0.857072	9.90553	7.59244	0.001361
0+1	39.1639	33.1262	0.000604	5.68509	3.88e-05	0.629122	0.090693	1.52747	9.24535	10.5283	0.003286
0+2	65.6801	16.0596	0.028565	0.899158	0	0	0.088942	10.8964	4.4088	1.93855	0
0+3	4.25852	2.04809	91.437	0.092275	0.000719	0.304846	0.023471	1.06574	0.538122	0.230365	0.000846
15-1	23.4911	15.44	0.099533	54.6677	0	0.105632	0.05365	1.05703	4.91496	0.170336	0
15-2	25.8087	40.3763	0.013161	24.3424	0.00065	0.390295	0.057337	2.37305	5.3068	1.33109	0.000248
15-3	22.9418	56.2118	0.007046	9.6543	0	0.529132	0.019456	2.13628	8.49993	0	0.000213
15+1	22.6782	64.3887	0.013649	3.90257	0	0.808287	0.008951	1.21453	6.9531	0.021314	0.010682
15+2	46.7204	37.3967	0.163718	0.271862	0	0.375499	0	5.24873	9.65409	0.168975	0
15+3	3.81519	2.3617	92.5079	0.068197	0	0.275527	0.015337	0.246221	0.687721	0.022185	0
150-1	43.5371	21.6017	10.3062	0.217965	0.003581	0.680459	3.27195	2.42638	3.21558	0.713665	14.0254
150-2	30.9275	24.7256	0.007912	4.14279	0.184428	6.18542	0.25407	17.5888	7.47067	8.51271	9.05e-05
150-3	48.4569	31.1979	0.530799	0.456106	0.055623	0.257453	0.166868	5.25555	11.8588	1.76403	0
150+1	5.71946	5.05935	0.087558	0.1439	47.385	0.054058	27.842	13.3249	0.369268	0.014466	0
150+2	99.9999	5.9e-06	1.02e-07	1.68e-07	5.53e-05	6.31e-08	3.25e-05	1.56e-05	4.31e-07	1.69e-08	0
150+3	30.9294	41.8801	0.946424	6.2082	0.025545	0.112983	0.404457	8.48093	7.75105	2.48749	0.773492
